# Supplementary material for: Klebsiella pneumoniae sequence type 147: a high-risk clone increasingly associated with plasmids carrying both resistance and virulence elements
Source: J Med Microbiol. 2024 Apr 17;73(4):001823. doi: 10.1099/jmm.0.001823 (PMC11084618; doi:10.1099/jmm.0.001823)
Supplement: Uncited Table S1. [file jmm-73-01823-s001.xlsx]

## Sheet: Sheet1
Isolate	Carbapenemase	KL/K type	AbST (exact matches only)	ST	Allelic profile	Isolation site	Carbapenemase contigs	size/replicon types of carbapenemase gene contigs	Other resistance genes in carbapenemase contig	Other resistance genes	Virulence plasmid	Accession numbers	Run_Barcode
KP2_L3_37.21_ST147_NDM5	NDM-5	KL10 (wzi 420)		147	3,4,6,1,7,4,38	Rectal swab	contig 6c	95.5 kb IncFII	blaTEM-1B, qacE*, erm(B), aadA2, dfrA12, sul1, mph(A), rmtB	aac(6')-Ib-cr, aac(6')-Ib, tet(D), blaTEM-1A, blaCTX-M-15 (4c), fosA, oqxAB, blaSHV-11/67 (chromosome)	no virulence plasmid		RRP9_BC17
KP4_L4_52.21_ST147_OXA181	OXA-181	KL64		147	3,4,6,1,7,4,38	Sputum	contigs 6/7l	≥105 kb IncFII(pKPX1)	qnrB1	aph(3'')-Ib, rmtF, aph(6)-Id, aac(6')-Ib-cr/aac(6')-Ib-Hangzhou, mph(A), dfrA14, ARR-2 (contig 2c), msr(E), mph(E) (contig 12c), fosA, oqxAB,blaSHV-11/67, blaCTX-M-15 (chromosome)	no virulence plasmid		RRP9_BC16
KP10_L3_11.22_ST147	none	K10		147	3,4,6,1,7,4,38	neonatal screen	none	none	none	aph(6)-Id, aph(3'')-Ib, sul2, dfrA14, tet(D), blaTEM-35, catA2 (2c), aadA1, sul1, dfrA15, qnrB2, mph(A), qacE (3c), fosA, oqxAB,blaSHV-11/67, erm(B), aac(6')-Ib-cr, aac(3)-IIa, blaTEM-1B, blaCTX-M-15, blaOXA-1, catB3* (chromosome)	no virulence plasmid	CP137420-CP137423	RRP10_BC17 and q20run8_BC12 (same extract)
KP11_L3_11.22_ST147	none	K10		147	3,4,6,1,7,4,38	neonatal screen	none	none	none	aph(6)-Id, aph(3'')-Ib, sul2, dfrA14, tet(D), blaTEM-35, catA2 (2c),fosA, oqxAB,blaSHV-11/67, blaTEM-1B, blaCTX-M-15, aac(3)-IIa (chromosome)	no virulence plasmid	CP137403-CP137405	RRP9_BC04
KP28_L6_38.22_ST147_NDM5_OXA232	NDM-5,OXA-232	K10		147	3,4,6,1,7,4,38	Urine	contig 5l NDM-5; contig 6c OXA-232	6.1 kb ColKP3 (OXA-232); NDM-5 in chromosome in both runs	no others in contig 6c	5l; fosA, oqxAB, dfrA12, sul1, aadA2, blaSHV-11/67, qacE*; 4l; sul1, armA, aadA1, aac(6')-Ib-cr, ere(A), mph(E), msr(E), qnrB1, ARR-2, blaOXA-1, blaCTX-M-15, qacE*, catB3*, cmlA1 8c; mph(A), erm(B), blaTEM-1B,	no virulence plasmid		RRP10_BC02 and q20run7_BC08 (same extract)
KP29_L6_38.22_ST147_NDM5	NDM-5	KL10 (wzi 420)		147	3,4,6,1,7,4,38	Rectal swab	contig 1c (chromosome, both times)	chromosome	1c fosA, oqxAB, dfrA12, sul1, aadA2, blaSHV-11/67, qacE*	sul1, armA, aadA1, aac(6')-Ib-cr, ere(A), msr(E), mph(E), qnrB1, ARR-2, blaOXA-1, blaCTX-M-15, qacE*, catB3*, cmlA1 (3c); erm(B), mph(A), blaTEM-1B (4c)	no virulence plasmid		RRP10_BC03 and q20run7_BC14 (same extract)
KP30_YH2_39.22_ST147_NDM5_OXA181	NDM-5,OXA-181	KL64		147	3,4,6,1,7,4,38	Faeces	contig 9c	95.9 kb IncFII; OXA-181 in chromosome (2c)	9c (NDM-5) blaTEM-1B, qacE*, erm(B), sul1, dfrA12, mph(A), rmtB; chromosome (OXA-181) fosA, oqxAB, blaSHV-11/67, rmtF, aac(6')-Ib-Hangzhou/ aac(6')-Ib-cr, ARR-2, blaCTX-M-15 (contig 2c)	qnrB1, ARR-2 (1c)	no virulence plasmid		RRP9_BC12
KP63_WM3_49.22_ST147_OXA181	OXA-181	KL64		147	3,4,6,1,7,4,38	Rectal swab	contig 8c	20.4 kb ColKP3	none	ARR-2, aac(6')-Ib-cr/ aac(6')-Ib-Hangzhou, rmtF (5c); fosA, oqxAB, blaSHV-11/67, blaCTX-M-15 (chromosome)	no virulence plasmid		RRP9_BC08
KP79_WM3_03.23_ST147_OXA181	OXA-181	KL64		147	3,4,6,1,7,4,38	Rectal swab	contig 4c	6.8 kb ColKP3	none	rmtF, aac(6')-Ib-Hangzhou, ARR-2 (2c), mph(A), catA2, qnrB1 (1c); blaCTX-M-15, fosA, oqxAB, blaSHV-11/67 (chromosome)	no virulence plasmid		q20run10_BC20
KP102_WM3_17.23_ST147_OXA181	OXA-181	KL64		147	3,4,6,1,7,4,38	Rectal swab	contig 5c (CP137409)	12.2 kb ColKP3	none	aac(3)-Iia, aac(6')-Ib-cr, blaCTX-M-15, blaOXA-1, mph(A), erm(B), catB3*, sul1, tet(A), dfrA1 (1c), fosA, oqxAB, blaSHV-11/67	No aerobactin, rmpA/A2 but has terABCDEWXYZ (contig 7); yersiniabactin in chromosome	CP137406-CP137412	q20run14_BC03
KP103_WM5_18.23_ST147_OXA48	OXA-48	KL64		147	3,4,6,1,7,4,38	Blood culture	contig 5c	78.6 kb IncL	aac(6')-Ib-cr/ aac(6')-Ib-Hangzhou, rmtF, ARR-2	aph(6)-Id, aph(3'')-Ib, sul1, tet(A), dfrA1 (4c), fosA, oqxAB, blaSHV-11/67	no virulence plasmid but has some elements (hemin, CCP4 like integrase, cobW, fur )		q20run14_BC02
KP104_L5_18.23_ST147_NDM5_OXA232	NDM-5,OXA-232	KL10 (wzi 420)		147	3,4,6,1,7,4,38	Urine	contig 4c (NDM-5), contig 8c (OXA-232)	156.5 kb IncFII/IncR (NDM-5 contig), 6.14 kb (no replicon type id'd OXA-232 contig)	aadA2, aadA1, armA, rmtB, blaCTX-M-15, blaTEM-1B, msr(E), ere(A), mph(A), mph(E), erm(B), cmlA1, qnrB1, ARR-2, sul1, dfrA12 (NDM-5 contig); none (OXA-232 contig)	repeats of some elements in 4c in contig 5l; fosA, oqxAB, blaSHV-11/69 (chromosome)	no virulence plasmid		q20run15_BC01
KP86_L3_06.23_ST147_NDM14	NDM-14	KL64	AbST 63 Iuc lineage iuc1	147	3,4,6,1,7,4,38	Rectal swab	contig 3c (CP137365)	54.1 kb IncFIB(pQil)	aph(3')-VI, aac(6')-Ib-cr, blaCTX-M-15, blaOXA-1, catB3, qnrS1, ARR-3, sul1	aadA1, aac(6')-Ib, blaTEM-1A, blaOXA-9 (6c), armA, msr(E), mph(A), mph(E), sul1, sul2, dfrA5 (1c); fosA, oqxAB, blaSHV-11/67 (chromosome)	Non-NDM Virulence plasmid (1c) aerobactin, rmpA/A2, tellurite resistance genes, shiF, cobW, lysozyme inhibitor. Chromosome carries yersiniabactin genes	CP137362-CP137368	q20run8_BC01
KP87_L3_06.23_ST147_NDM14	NDM-14	KL64	AbST 63 Iuc lineage iuc1	147	3,4,6,1,7,4,38	Rectal swab	contig 3c	54.1 kb IncFIB(pQil)	aph(3')-VI, aac(6')-Ib-cr, blaCTX-M-15, blaOXA-1, catB3, qnrS1, ARR-3, sul1	aadA1, aac(6')-Ib, blaTEM-1A, blaOXA-9 (5c), armA, msr(E), mph(A), mph(E), sul1, sul2, dfrA5 (2c); fosA, oqxAB, blaSHV-11/67 (chromosome)	Non-NDM Virulence plasmid (2c) aerobactin, rmpA/A2, tellurite resistance genes, shiF, cobW, lysozyme inhibitor. Chromosome carries yersiniabactin genes		q20run8_BC02
KP88_L3_06.23_ST147_NDM14	NDM-14	KL64	AbST 63 Iuc lineage iuc1	147	3,4,6,1,7,4,38	Rectal swab	contig 3c (CP137425)	54.1 kb IncFIB(pQil)	aph(3')-VI, aac(6')-Ib-cr, blaCTX-M-15, blaOXA-1, catB3, qnrS1, ARR-3, sul1	aadA1, aac(6')-Ib, blaTEM-1A, blaOXA-9 (5c), armA, msr(E), mph(A), mph(E), sul1, sul2, dfrA5 (2c); fosA, oqxAB, blaSHV-11/67 (chromosome)	Non-NDM Virulence plasmid (2c) aerobactin, rmpA/A2, tellurite resistance genes, shiF, cobW, lysozyme inhibitor. Chromosome carries yersiniabactin genes	CP137424-CP137430	q20run8_BC03
KP13_L3_16.22_ST147_NDM1	NDM-1	KL64	AbST 63 Iuc lineage iuc1	147	3,4,6,1,7,4,38	Blood culture	contig 3c	53.73 kb IncFIB(pQil)	aph(3')-VI, aac(6')-Ib-cr, blaCTX-M-15, blaOXA-1, catB3, qnrS1, ARR-3, sul1	armA, msr(E), mph(E), qnrS1, sul2 (4c), qnrS1 (2), fosA, oqxAB, blaSHV-11/67 (chromosome)	Non-NDM IncFIB(pNDM-Mar)/IncHI1B(pNDM-MAR) Virulence plasmid (4c) aerobactin, rmpA/A2, tellurite resistance genes, hemin, luxR, pagO, shiF, cobW, lysozyme inhibitor. Chromosome carries yersiniabactin genes		RRP9_BC03
KP51_L9_46.22_ST147_NDM1_OXA48	OXA-48, NDM-1	KL64	AbST 63 Iuc lineage iuc1	147	3,4,6,1,7,4,38	Stool	contig 3c (NDM-1) (CP137381), contig 4c (OXA-48) (CP137383)	54.1 kb IncFIB(pQil) (NDM-1), 64.4 kb IncL (OXA-48)	aph(3')-VI, aac(6')-Ib-cr, blaCTX-M-15, blaOXA-1, catB3, qnrS1, ARR-3, sul1 (NDM contig); none for OXA-48 contig	aph(3')-Ia, armA, msr(E), mph(A), mph(E), sul1, sul2, dfrA5 (5c), aadA1, aac(6')-Ib, blaTEM-1A, blaOXA-9 (7c), fosA, oqxAB, blaSHV-11/67	Non-NDM IncFIB(pNDM-Mar)/IncHI1B(pNDM-MAR) virulence plasmid 5c (armA plasmid) has aerobactin (iutA, iucABCD), rmpA/A2, terABCDEWXYZ, hemin, shiF, lyzozyme inhibitor, cobW; chromosome carries yersiniabactin genes	CP137379-CP137385	RRP8_BC08 and RRP9_BC10 (same extract), RRP9_BC06 (different extract)
KP101_SE2_14.23_ST147_NDM5_OXA232	NDM-5,OXA-232	KL64	AbST 63 Iuc lineage iuc1	147	3,4,6,1,7,4,38	faeces	contig 3c (NDM-5) (CP137414) contig 5c (OXA-232) (CP137419)( run14)	53.4 kb IncFIB(pQil) (NDM-5); 12.3 kb ColKP3 (OXA-232)	aph(3')-VI, aac(6')-Ib-cr, blaCTX-M-15, blaOXA-1, catB3, qnrS1, ARR-3, sul1 (NDM-5 contig), none (OXA-232 contig)	aadA1, aac(6')-Ib, blaTEM-1A, blaOXA-9 (6c), aph(3')-Ia, armA, msr(E), mph(A), mph(E), sul1, sul2, dfrA5 (2c), fosA, oqxAB, blaSHV-11/67 (chromosome)	Non-NDM IncFIB(pNDM-Mar)/IncHI1B(pNDM-MAR) virulence plasmid (contig 2c) has rmpA/A2, terABCDEWXYZ, iucABCD,iutA, hemin, shiF, lysozyme inhibitor, cobW, luxR, pagO; chromosome carries yersiniabactin	CP137413-CP137419	q20run13_BC09 and q20run14_BC12
KP119_WM3_21.23_ST147_NDM1	NDM-1	K20	AbST 63 Iuc lineage iuc1	147	3,4,6,1,7,4,38	pooled swabs	contig 3c (CP137400)	352.3 kb IncFIB(pNDM-Mar)/IncHI1B(pNDM-MAR)	aph(3')-Ia, aph(3')-VI, armA, msr(E), mph(A), mph(E), qnrS1, sul1, sul2, dfrA5	aadA1, aac(6')-Ib, blaTEM-1A, blaOXA-9, qnrS1 (2c), blaCTX-M-15, fosA, oqxAB, blaSHV-11/67 (chromosome)	NDM-1 /Virulence plasmid 3c has aerobactin (iutA, iucABCD), rmpA/A2, terABCDEWXYZ, hemin, shiF, luxR, pagO, shiF, lysozyme inhibitor, cobW; chromosonme does NOT carry yersiniabactin	CP137396-CP137402	q20run16_BC04 and q20run16_BC19 (same extract)
KP15_L3_19.22_ST147_NDM1	NDM-1	KL64	AbST 63 Iuc lineage iuc1	147	3,4,6,1,7,4,38	Rectal swab	contig 2c	53.7 kb IncFIB(pQil)	aph(3')-VI, aac(6')-Ib-cr, blaCTX-M-15, blaOXA-1, sul1, qnrS1, ARR-3, catB3	aph(3')-VI, armA, blaNDM-1, msr(E), mph(A), mph(E), qnrS1, sul1, sul2, dfrA5 (3c); fosA, oqxAB, blaSHV-11/67 (chromosome)	NDM-1 IncFIB(pNDM-Mar)/IncHI1B(pNDM-MAR) Virulence plasmid 3c has aerobactin (iutA, iucABCD), rmpA/A2, terABCDEWXYZ, hemin, luxR, pagO, shiF, lysozyme inhibitor; chromosome has yersiniabactin		RRP9_BC14
KP39_L11_43.22_ST147_NDM5	NDM-5	KL64	AbST 63 Iuc lineage iuc1	147	3,4,6,1,7,4,38	Blood	contig 3c (CP137386)	325.8 kb IncFIB(pNDM-Mar)/IncHI1B(pNDM-MAR)	aadA1, aph(3')-VI, aac(6')-Ib, blaCTX-M-15, blaTEM-1B/C, blaOXA-9, catA1*, qnrS1, sul2	5c blaTEM-1A; fosA, oqxAB,blaSHV-11/67 (chromosome)	NDM-5 IncFIB(pNDM-Mar)/IncHI1B(pNDM-MAR) Virulence plasmid carrying aerobactin (iutA, iucABCD), rmpA/A2, terABCDEWXYZ, hemin, shiF, lysozyme inhibitor; chromosome has yersiniabactin	CP137386-CP137390	RRP9_BC05
KP58_WM2_48.22_ST147_NDM5_OXA48	NDM-5, OXA-48	KL64	AbST 63 Iuc lineage iuc1	147	3,4,6,1,7,4,38	Rectal swab	contig 3c (NDM-5) (CP137375), contig 4c (OXA-48) (CP137377)	459.9 kb IncFIB(pNDM-Mar)/IncHI1B(pNDM-MAR)/IncFIB(pKPHS1) (NDM-5); 68.9 kb IncL (OXA-48)	aadA1, aph(3')-VI, aac(6')-Ib, blaCTX-M-15, blaTEM-1B/C, blaOXA-9, mph(A), catA1*, qnrS1, sul1, dfrA5 (NDM-5 virulence plasmid); aph(3'')-Ib, aph(6)-Id, blaCTX-M-14b (OXA-48 plasmid)	ARR-2, qnrB1, aac(6')-Ib-cr, rmtF, aac(6')-Ib-Hangzhou (2c); fosA, oqxAB, blaSHV-11/67 (chromosome)	NDM-5 IncFIB(pNDM-Mar)/IncHI1B(pNDM-MAR) Virulence plasmid carrying aerobactin (iutA, iucABCD), rmpA/A2, terABCDEWXYZ, hemin, shiF, lysozyme inhibitor, cobW; chromosome has yersiniabactin	CP137375-CP137378	RRP8_BC11 and RRP9_BC07 (different extracts)
KP81_L15_03.23_ST147_NDM5	NDM-5	KL64		147	3,4,6,1,7,4,38	Blood culture	contig 4c (CP137372) (run5_bc04)	352.8 kb IncFIB(pNDM-Mar)/IncHI1B(pNDM-MAR)	aph(3')-Ia, aadA1, aph(3')-VI, aac(6')-Ib, blaCTX-M-15, blaTEM-1C/1B, blaOXA-9, mph(A), catA1*, qnrS1, sul1, dfrA5	aac(3)-Via, aph(6)-Id, aph(3'')-Ib, aadA1, blaCMY-2, sul1, sul2, tet(A) (5c); aadA1, aac(6')-Ib, blaTEM-1A, blaOXA-9 (3c); fosA, oqxAB, blaSHV-11/67 (chromosome)	NDM-5 IncFIB(pNDM-Mar)/IncHI1B(pNDM-MAR) Virulence plasmid carrying aerobactin (iutA, iucABCD), rmpA/A2, terABCDEWXYZ, hemin, shiF, lysozyme inhibitor; chromosome has yersiniabactin	CP137369-CP137374	q20run4_BC13 and q20run5_BC04 (different extracts)
KP82_L15_04.23_ST147_NDM5	NDM-5	KL64	AbST 63 Iuc lineage iuc1	147	3,4,6,1,7,4,38	Blood culture	contig 4c (CP137435)	325.8 kb IncFIB(pNDM-Mar)/IncHI1B(pNDM-MAR)	aadA1, aph(3')-VI, aac(6')-Ib, blaCTX-M-15, blaTEM-1C/1B, blaOXA-9, catA1*, qnrS1, sul2	blaTEM-1A (5c); fosA, oqxAB, blaSHV-11/67 (chromosome)	NDM-5 IncFIB(pNDM-Mar)/IncHI1B(pNDM-MAR) Virulence plasmid carrying aerobactin (iutA, iucABCD), rmpA/A2, terABCDEWXYZ, hemin, shiF, lysozyme inhibitor; chromosome has yersiniabactin	CP137431-CP137435	q20run5_BC03
KP96_L17_12.23_ST6796_NDM5	NDM-5	KL64	AbST 63 iuc lineage iuc 1	6796	3,4,6,1,7,4,921	rectal swab	contig 2c (CP138475)	335.4 kb IncFIB(pNDM-Mar)/IncHI1B(pNDM-MAR)	aadA1, aph(3')-VI, aac(6')-Ib3, blaCTX-M-15, blaTEM-1C/B, blaOXA-9, mph(A), catA1*, qnrS1, sul1, dfrA5	aph(6)-Id, aph(3'')-Ib, blaCTX-M-14b (4c); fosA, oqxAB, blaSHV-11/67	NDM-5 Virulence plasmid contig 2c (IncFIB(pNDM-Mar)/IncHI1B(pNDM-MAR)) rmpA/A2, terABCDEWXYZ, iucABCD,iutA, hemin, shiF, lysozyme inhibitor, cobW; chromosome carries yersiniabactin	CP138472-CP138477	q20run13_BC07 and q20run14_BC10 (same extract)
KP97_L17_12.23_ST147_NDM5	NDM-5	KL64	AbST 63 Iuc lineage iuc1	147	3,4,6,1,7,4,38	rectal swab	contig 2c (CP137360)	344.2 kb IncFIB(pNDM-Mar)/ IncHI1B(pNDM-MAR)	aadA1, aph(3')-VI, aac(6')-Ib3, blaCTX-M-15, blaTEM-1C/B, blaOXA-9, mph(A), catA1*, qnrS1, sul1, sul2, dfrA5	blaTEM-1A (3c); fosA, oqxAB, blaSHV-11/67 (chromosome)	NDM-5 IncFIB(pNDM-Mar)/IncHI1B(pNDM-MAR) Virulence plasmid carrying aerobactin (iutA, iucABCD), rmpA/A2, terABCDEWXYZ, hemin, shiF, lysozyme inhibitor; chromosome has yersiniabactin	CP137357-CP137361	q20run13_BC08 and q20run14_BC11 (same extract)
KP99_L14_14.23_ST147_NDM5_OXA48	NDM-5,OXA-48	KL64	AbST 63 Iuc lineage iuc1	147	3,4,6,1,7,4,38	Rectal swab	contig 2c (NDM-5) (CP137352), contig 5c (OXA-48) (CP137356)	349.3 kb IncHI1B(pNDM-MAR)/IncFIB(pNDM-Mar) (NDM-5); 72.2 kb IncL (OXA-48)	aph(3')-Ia, aadA1, aph(3')-VI, aac(6')-Ib, blaCTX-M-15, blaTEM-1C/B, blaOXA-9, mph(A), catA1*, qnrS1, sul1, dfrA5 (NDM-5 contig) aph(6)-Id, aph(3'')-Ib, aph(3')-Vib, blaCTX-M-14b (OXA-48 contig)	rmtF, aac(6')-Ib-Hangzhou, ARR-2 (4); rmtF, aac(6')-Ib-Hangzhou (3) fosA, oqxAB, blaSHV-11/67 (chromosome)	NDM-5Virulence plasmid contig 2c (IncFIB(pNDM-Mar)/IncHI1B(pNDM-MAR)) rmpA/A2, terABCDEWXYZ, iucABCD,iutA, hemin, shiF, lysozyme inhibitor, cobW; yersiniabactin in chromosome	CP137351-CP137356	q20run13_BC10 and q20run14_BC13 (same extract)
KP100_L14_14.23_ST147_NDM5_OXA48	NDM-5,OXA-48	KL64		147	3,4,6,1,7,4,38	Continuous stream urine	contig 1c (NDM-5) and contig 7l (OXA-48)	349.3 kb IncHI1B(pNDM-MAR)/IncFIB(pNDM-Mar) (NDM-5) ≥ 67.5 kb IncL (OXA-48)	aph(3')-Ia, aadA1, aph(3')-VI, aac(6')-Ib , blaCTX-M-15, blaTEM-1C/B, blaOXA-9, mph(A), catA1*, qnrS1, sul1, dfrA5 (NDM-5 contig), aph(6)-Id, aph(3'')-Ib, blaCTX-M-14b (OXA-48 contig)	rmtF, aac(6')-Ib-Hangzhou, ARR-3 (3l); similar in other contigs; fosA, oqxAB, blaSHV-11/67 (chromosome)	NDM-5 Virulence plasmid contig 1c (IncFIB(pNDM-Mar)/IncHI1B(pNDM-MAR)) rmpA/A2, terABCDEWXYZ, iucABCD,iutA, hemin, shiF, lysozyme inhibitor, cobW; yersiniabactin in chromosome		q20run13_BC11
KP124_L5_21.23_ST147_NDM5	NDM-5	KL64	AbST 63 iuc lineage iuc 1	147	3,4,6,1,7,4,38	urine	contig 2c (CP137392) (bc20)	343.0 kb IncFIB(pNDM-Mar)/IncHI1B(pNDM-MAR)	aadA1, aph(3')-VI, aac(6')-Ib, blaCTX-M-15, blaTEM-1C/1B, blaOXA-9, mph(A), catA1*, qnrS1, sul1, sul2, dfrA5	blaTEM-1A(3c), fosA, oqxAB, blaSHV-11/67 (chromosome)	NDM-5 Virulence plasmid contig 2c (IncFIB(pNDM-Mar)/IncHI1B(pNDM-MAR)) rmpA/A2, terABCDEWXYZ, iucABCD,iutA, hemin, shiF, lysozyme inhibitor, cobW; chromosome carries yersiniabactin	CP137391-CP137395	q20run16_BC05 and q20run16_BC20 (same extract)
